# Supplementary material for: Analysis of the Perception of Nutrigenetics in Conventional Nutritional Practice: A Survey-Based Study Applied to Dietitians from Mexico
Source: Nutrients. 2025 Aug 27;17(17):2776. doi: 10.3390/nu17172776 (PMC12430391; doi:10.3390/nu17172776)
Supplement: Supplementary file 1 [file nutrients-17-02776-s001.zip]

Archive with 1 entries (1 files):
- nutrients-3794986-supplementary.pdf
